# Supplementary material for: Variations in the Mood States during the Different Phases of COVID-19’s Lockdown in Young Athletes
Source: Int J Environ Res Public Health. 2021 Sep 3;18(17):9326. doi: 10.3390/ijerph18179326 (PMC8430794; doi:10.3390/ijerph18179326)
Supplement: Supplementary file 1 [file ijerph-18-09326-s001.zip]

Archive with 1 entries (1 files):
- ijerph-1299011-supplementary.pdf
